# Supplementary material for: Plasma Ceramide Concentrations in Full-Term Pregnancies Complicated with Gestational Diabetes Mellitus: A Case-Control Study
Source: Metabolites. 2022 Nov 16;12(11):1123. doi: 10.3390/metabo12111123 (PMC9698071; doi:10.3390/metabo12111123)
Supplement: Supplementary file 1 [file metabolites-12-01123-s001.zip]

Archive with 1 entries (1 files):
- metabolites-1984533-supplementary.pdf
